# Supplementary material for: A Systematic Review of Preclinical Studies Investigating the Effects of Pharmacological Agents on Learning and Memory in Prolonged Aluminum-Exposure-Induced Neurotoxicity
Source: Brain Sci. 2025 Aug 8;15(8):849. doi: 10.3390/brainsci15080849 (PMC12384838; doi:10.3390/brainsci15080849)
Supplement: Supplementary file 1 [file brainsci-15-00849-s001.zip]

Archive with 1 entries (1 files):
- brainsci-3761777-supplementary.pdf
